# Supplementary material for: A scoping review of substance use brief interventions in Africa
Source: PLOS Glob Public Health. 2024 Oct 24;4(10):e0003340. doi: 10.1371/journal.pgph.0003340 (PMC11501030; doi:10.1371/journal.pgph.0003340)
Supplement: S2 File — (CSV) [file pgph.0003340.s003.csv]

Search number	Query	Sort By	Filters	Search Details	Results	Time
4	((brief intervention OR brief treatment OR Screening and Brief intervention OR screening brief intervention and referral to treatment OR SBIRT OR motivational interviewing OR brief counselling) AND (Substance use OR substance use disorder OR drug use OR alcohol OR harmful drinking OR tobacco OR smoking OR Cigarette OR khat OR cannabis OR opioid OR heroin OR stimulant OR methamphetamine OR illicit…			("crisis intervention"[MeSH Terms] OR ("crisis"[All Fields] AND "intervention"[All Fields]) OR "crisis intervention"[All Fields] OR ("brief"[All Fields] AND "intervention"[All Fields]) OR "brief intervention"[All Fields] OR ("crisis intervention"[MeSH Terms] OR ("crisis"[All Fields] AND "intervention"[All Fields]) OR "crisis intervention"[All Fields] OR ("brief"[All Fields] AND "treatment"[All Fi…	659	18:10:22
3	Africa OR Algeria OR Angola OR Benin OR Botswana OR Burkina Faso OR Burundi OR Cameroon OR Cape Verde OR Central African Republic OR Chad OR Comoros OR Democratic Republic of the Congo OR Republic of the Congo OR Djibouti OR Egypt OR Equatorial Guinea OR Eritrea OR Ethiopia OR Gabon OR Gambia OR Ghana OR Guinea OR Guinea-Bissau OR Ivory Coast OR Kenya OR Lesotho OR Liberia OR Libya OR Madagascar …			"africa"[MeSH Terms] OR "africa"[All Fields] OR "africa s"[All Fields] OR "africas"[All Fields] OR ("algeria"[MeSH Terms] OR "algeria"[All Fields]) OR ("angola"[MeSH Terms] OR "angola"[All Fields] OR "angola s"[All Fields]) OR ("benin"[MeSH Terms] OR "benin"[All Fields] OR "benin s"[All Fields]) OR ("botswana"[MeSH Terms] OR "botswana"[All Fields] OR "botswana s"[All Fields]) OR ("burkina faso"[M…	940,140	18:09:51
2	Substance use OR substance use disorder OR drug use OR alcohol OR harmful drinking OR tobacco OR smoking OR Cigarette OR khat OR cannabis OR opioid OR heroin OR stimulant OR methamphetamine OR illicit drugs OR addiction treatment			"substance related disorders"[MeSH Terms] OR ("substance related"[All Fields] AND "disorders"[All Fields]) OR "substance related disorders"[All Fields] OR "substance"[All Fields] OR "substance use"[All Fields] OR ("substance related disorders"[MeSH Terms] OR ("substance related"[All Fields] AND "disorders"[All Fields]) OR "substance related disorders"[All Fields] OR ("substance"[All Fields] AND "…	7,695,792	18:09:19
1	brief intervention OR brief treatment OR Screening and Brief intervention OR screening brief intervention and referral to treatment OR SBIRT OR motivational interviewing OR brief counselling			"crisis intervention"[MeSH Terms] OR ("crisis"[All Fields] AND "intervention"[All Fields]) OR "crisis intervention"[All Fields] OR ("brief"[All Fields] AND "intervention"[All Fields]) OR "brief intervention"[All Fields] OR ("crisis intervention"[MeSH Terms] OR ("crisis"[All Fields] AND "intervention"[All Fields]) OR "crisis intervention"[All Fields] OR ("brief"[All Fields] AND "treatment"[All Fie…	78,077	18:08:52
